# Supplementary material for: New data of spiders (Arachnida, Araneae) of Cyprus. 1. Dysderidae found in caves
Source: Zookeys. 2019 Feb 18;(825):43–53. doi: 10.3897/zookeys.825.29029 (PMC6389647; doi:10.3897/zookeys.825.29029)
Supplement: XML Treatment for Dysderocrates kibrisensis [file zookeys.825.29029-treatment2.xml]

<!DOCTYPE tp:taxon-treatment
  PUBLIC "-//TaxonX//DTD Taxonomic Treatment Publishing DTD v0 20100105//EN" "tax-treatment-NSO.dtd">
<tp:taxon-treatment xmlns:tp="http://www.plazi.org/taxpub"><tp:treatment-meta><kwd-group><label>Taxon classification</label><kwd><named-content xmlns:xlink="http://www.w3.org/1999/xlink" content-type="kingdom">Animalia</named-content></kwd><kwd><named-content xmlns:xlink="http://www.w3.org/1999/xlink" content-type="order">Araneae</named-content></kwd><kwd><named-content xmlns:xlink="http://www.w3.org/1999/xlink" content-type="family">Dysderidae</named-content></kwd></kwd-group><mixed-citation publication-type="journal"><person-group><name><surname>Gücel</surname><given-names>Salih</given-names></name><name><surname>Charalambidou</surname><given-names>Iris</given-names></name><name><surname>Göçmen</surname><given-names>Bayram</given-names></name><name><surname>nt</surname><given-names>Kadir Boğaç K</given-names></name></person-group><article-title>New data of spiders (<tp:taxon-name><tp:taxon-name-part taxon-name-part-type="class">Arachnida</tp:taxon-name-part></tp:taxon-name>, <tp:taxon-name><tp:taxon-name-part taxon-name-part-type="order">Araneae</tp:taxon-name-part></tp:taxon-name>) of Cyprus. 1. <tp:taxon-name><tp:taxon-name-part taxon-name-part-type="family">Dysderidae</tp:taxon-name-part></tp:taxon-name> found in caves</article-title><source>Zookeys</source><day>18</day><month>2</month><year>2019</year><volume>2019</volume><issue>825</issue><fpage>43</fpage><lpage>53</lpage><pub-id pub-id-type="doi">10.3897/zookeys.825.29029</pub-id></mixed-citation></tp:treatment-meta><tp:nomenclature><tp:taxon-name>
              <tp:taxon-name-part taxon-name-part-type="genus" reg="Dysderocrates">Dysderocrates</tp:taxon-name-part>
              <tp:taxon-name-part taxon-name-part-type="species" reg="kibrisensis">kibrisensis</tp:taxon-name-part>
              <object-id xmlns:xlink="http://www.w3.org/1999/xlink" content-type="zoobank" xlink:type="simple">http://zoobank.org/676DA5F8-6327-4035-964F-491568DD3444</object-id>
            </tp:taxon-name><tp:taxon-status xmlns:xlink="http://www.w3.org/1999/xlink" xlink:type="simple">sp. n.</tp:taxon-status><xref ref-type="fig" rid="F2">Figures 2–4</xref><xref ref-type="fig" rid="F3">, 5–6</xref></tp:nomenclature><tp:treatment-sec sec-type="material" id="SECID0E2JAC"><title>Type.</title><p>Holotype ♀ (<named-content xmlns:xlink="http://www.w3.org/1999/xlink" content-type="dwc:institutional_code" xlink:type="simple">NMNU</named-content>); <bold>CYPRUS</bold>, Lefkoşa, Beşparmak Mountains, Beşparmak (Pentadactylos) Cave (<named-content xmlns:xlink="http://www.w3.org/1999/xlink" content-type="dwc:verbatimCoordinates" xlink:type="simple"><named-content content-type="geo-json" specific-use="{&#34;type&#34;:&#34;Point&#34;,&#34;coordinates&#34;:[33.465556,35.289444]}" id="NCID0ELKAC" xlink:type="simple">35°17'22"N; 33°27'56"E</named-content></named-content>), collected as a dead specimen inside the cave, ca 40 m from the cave entrance, 15.I.2018, leg. S. Gücel.</p></tp:treatment-sec><tp:treatment-sec sec-type="material" id="SECID0EPKAC"><title>Comparative material.</title><p><tp:taxon-name><tp:taxon-name-part taxon-name-part-type="genus" reg="Dysderocrates">Dysderocrates</tp:taxon-name-part><tp:taxon-name-part taxon-name-part-type="uncertainty-rank">cf.</tp:taxon-name-part><tp:taxon-name-part taxon-name-part-type="species" reg="regina">regina</tp:taxon-name-part></tp:taxon-name> Deeleman-Reinhold, 1988: <bold>TURKEY</bold> 1♀ (<abbrev xmlns:xlink="http://www.w3.org/1999/xlink" content-type="institution" xlink:title="Eskişehir Technical University, Arachnology Museum (Eskişehir, Turkey)" id="ABBRID0EELAC" xlink:type="simple">ETAM</abbrev>), Konya, Beyşehir, Beyşehir Lake, Hacıakif Island (<named-content xmlns:xlink="http://www.w3.org/1999/xlink" content-type="dwc:verbatimCoordinates" xlink:type="simple"><named-content content-type="geo-json" specific-use="{&#34;type&#34;:&#34;Point&#34;,&#34;coordinates&#34;:[31.482128,37.626431]}" id="NCID0EMLAC" xlink:type="simple">37°37'35.15"N; 31°28'55.66"E</named-content></named-content>), 1183 m, 29.III.2011, leg. E.A. Yağmur (Fig. <xref ref-type="fig" rid="F3">7</xref>).</p><p><italic><tp:taxon-name><tp:taxon-name-part taxon-name-part-type="genus" reg="Dysderocrates">Dysderocrates</tp:taxon-name-part><tp:taxon-name-part taxon-name-part-type="species" reg="tanatmisi">tanatmisi</tp:taxon-name-part></tp:taxon-name></italic> Karakaş Kılıç &amp; Özkütük, 2017: <bold>TURKEY</bold> 1♀ (<abbrev xmlns:xlink="http://www.w3.org/1999/xlink" content-type="institution" xlink:title="Eskişehir Technical University, Arachnology Museum (Eskişehir, Turkey)" id="ABBRID0EDMAC" xlink:type="simple">ETAM</abbrev>), Antalya, Elmalı, Göltarla Village (<named-content xmlns:xlink="http://www.w3.org/1999/xlink" content-type="dwc:verbatimCoordinates" xlink:type="simple"><named-content content-type="geo-json" specific-use="{&#34;type&#34;:&#34;Point&#34;,&#34;coordinates&#34;:[29.930278,36.577222]}" id="NCID0ELMAC" xlink:type="simple">36°34'38"N; 29°55'49"E</named-content></named-content>), <italic><tp:taxon-name><tp:taxon-name-part taxon-name-part-type="genus" reg="Cedrus">Cedrus</tp:taxon-name-part><tp:taxon-name-part taxon-name-part-type="species" reg="libani">libani</tp:taxon-name-part></tp:taxon-name></italic> forest, under stones, 1065 m, 24.XII.2015, leg. K.B. Kunt &amp; E.A. Yağmur (Fig. <xref ref-type="fig" rid="F3">8</xref>).</p></tp:treatment-sec><tp:treatment-sec sec-type="etymology" id="SECID0E5MAC"><title>Derivatio nominis.</title><p>The specific name refers to the type locality “Kıbrıs”, which is the Turkish name of Cyprus.</p></tp:treatment-sec><tp:treatment-sec sec-type="diagnosis" id="SECID0EDNAC"><title>Diagnosis.</title><p><italic><tp:taxon-name><tp:taxon-name-part taxon-name-part-type="genus" reg="Dysderocrates">Dysderocrates</tp:taxon-name-part><tp:taxon-name-part taxon-name-part-type="species" reg="kibrisensis">kibrisensis</tp:taxon-name-part></tp:taxon-name></italic> sp. n. can be differentiated from <italic><tp:taxon-name><tp:taxon-name-part taxon-name-part-type="genus" reg="Dysderocrates">D.</tp:taxon-name-part><tp:taxon-name-part taxon-name-part-type="species" reg="silvestris">silvestris</tp:taxon-name-part></tp:taxon-name></italic> Deeleman-Reinhold, 1988 (spherical spermatheca) and <italic><tp:taxon-name><tp:taxon-name-part taxon-name-part-type="genus" reg="Dysderocrates">D.</tp:taxon-name-part><tp:taxon-name-part taxon-name-part-type="species" reg="storkani">storkani</tp:taxon-name-part></tp:taxon-name></italic> (pentagonal-shaped spermatheca) by the transverse spermatheca. The new species differs from <italic><tp:taxon-name><tp:taxon-name-part taxon-name-part-type="genus" reg="Dysderocrates">D.</tp:taxon-name-part><tp:taxon-name-part taxon-name-part-type="species" reg="regina">regina</tp:taxon-name-part></tp:taxon-name></italic> by its longer spermatheca and triangular dorsal arch (<italic><abbrev xmlns:xlink="http://www.w3.org/1999/xlink" xlink:title="dorsal arch" id="ABBRID0EWOAC" xlink:type="simple">Da</abbrev></italic>, Fig. <xref ref-type="fig" rid="F3">7</xref>) and from <italic><tp:taxon-name><tp:taxon-name-part taxon-name-part-type="genus" reg="Dysderocrates">D.</tp:taxon-name-part><tp:taxon-name-part taxon-name-part-type="species" reg="marani">marani</tp:taxon-name-part></tp:taxon-name></italic> (Kratochvíl, 1937) by its anchor-shaped spermatheca and the dorsal arch longer than spermatheca. The spermatheca of <italic><tp:taxon-name><tp:taxon-name-part taxon-name-part-type="genus" reg="Dysderocrates">D.</tp:taxon-name-part><tp:taxon-name-part taxon-name-part-type="species" reg="kibrisensis">kibrisensis</tp:taxon-name-part></tp:taxon-name></italic> sp. n. is similar to those of <italic><tp:taxon-name><tp:taxon-name-part taxon-name-part-type="genus" reg="Dysderocrates">D.</tp:taxon-name-part><tp:taxon-name-part taxon-name-part-type="species" reg="tanatmisi">tanatmisi</tp:taxon-name-part></tp:taxon-name></italic> but differs by the angular shape of the anterior part of the dorsal arch versus the semicircular shape of the same in <italic><tp:taxon-name><tp:taxon-name-part taxon-name-part-type="genus" reg="Dysderocrates">D.</tp:taxon-name-part><tp:taxon-name-part taxon-name-part-type="species" reg="tanatmisi">tanatmisi</tp:taxon-name-part></tp:taxon-name></italic> (cf. Figs <xref ref-type="fig" rid="F3">5</xref>, <xref ref-type="fig" rid="F3">8</xref>).</p></tp:treatment-sec><tp:treatment-sec sec-type="description" id="SECID0ETAAE"><title>Measurements of holotype.</title><p><abbrev xmlns:xlink="http://www.w3.org/1999/xlink" xlink:title="total length" id="ABBRID0EZAAE" xlink:type="simple">TL</abbrev> 17.00; <abbrev xmlns:xlink="http://www.w3.org/1999/xlink" xlink:title="abdominal length" id="ABBRID0E4AAE" xlink:type="simple">AL</abbrev> 9.00; <abbrev xmlns:xlink="http://www.w3.org/1999/xlink" xlink:title="carapace length" id="ABBRID0EBBAE" xlink:type="simple">CL</abbrev> 8.00; <abbrev xmlns:xlink="http://www.w3.org/1999/xlink" xlink:title="maximum carapace width" id="ABBRID0EFBAE" xlink:type="simple">CWmax</abbrev> 6.00; <abbrev xmlns:xlink="http://www.w3.org/1999/xlink" xlink:title="minimum carapace width" id="ABBRID0EJBAE" xlink:type="simple">CWmin</abbrev> 4.80; <abbrev xmlns:xlink="http://www.w3.org/1999/xlink" xlink:title="diameter of anterior median eyes" id="ABBRID0ENBAE" xlink:type="simple">AMEd</abbrev> 0.29; <abbrev xmlns:xlink="http://www.w3.org/1999/xlink" xlink:title="diameter of posterior lateral eyes" id="ABBRID0ERBAE" xlink:type="simple">PLEd</abbrev> 0.21; <abbrev xmlns:xlink="http://www.w3.org/1999/xlink" xlink:title="diameter of posterior median eyes" id="ABBRID0EVBAE" xlink:type="simple">PMEd</abbrev> 0.20; <abbrev xmlns:xlink="http://www.w3.org/1999/xlink" xlink:title="length of cheliceral fang" id="ABBRID0EZBAE" xlink:type="simple">ChF</abbrev> 2.00; <abbrev xmlns:xlink="http://www.w3.org/1999/xlink" xlink:title="length of cheliceral groove" id="ABBRID0E4BAE" xlink:type="simple">ChG</abbrev> 1.20; <abbrev xmlns:xlink="http://www.w3.org/1999/xlink" xlink:title="total length of chelicera (lateral external view)" id="ABBRID0EBCAE" xlink:type="simple">ChL</abbrev> 3.70. Leg measurements as shown in Table <xref ref-type="table" rid="T1">1</xref>.</p><table-wrap id="T1" position="float" orientation="portrait"><label>Table 1.</label><caption><p>Leg measurements of <italic><tp:taxon-name><tp:taxon-name-part taxon-name-part-type="genus" reg="Dysderocrates">Dysderocrates</tp:taxon-name-part><tp:taxon-name-part taxon-name-part-type="species" reg="kibrisensis">kibrisensis</tp:taxon-name-part></tp:taxon-name></italic> sp. n.</p></caption><table id="TID0EKQAE" rules="all"><tbody><tr><th rowspan="1" colspan="1">Leg</th><th rowspan="1" colspan="1">C+<abbrev xmlns:xlink="http://www.w3.org/1999/xlink" xlink:title="trochanter" id="ABBRID0EJDAE" xlink:type="simple">Tr</abbrev></th><th rowspan="1" colspan="1">
                      <abbrev xmlns:xlink="http://www.w3.org/1999/xlink" xlink:title="femur" id="ABBRID0EQDAE" xlink:type="simple">Fe</abbrev>
                    </th><th rowspan="1" colspan="1">
                      <abbrev xmlns:xlink="http://www.w3.org/1999/xlink" xlink:title="patella" id="ABBRID0EYDAE" xlink:type="simple">Pa</abbrev>
                    </th><th rowspan="1" colspan="1">
                      <abbrev xmlns:xlink="http://www.w3.org/1999/xlink" xlink:title="tibia" id="ABBRID0EAEAE" xlink:type="simple">Ti</abbrev>
                    </th><th rowspan="1" colspan="1">
                      <abbrev xmlns:xlink="http://www.w3.org/1999/xlink" xlink:title="metatarsus" id="ABBRID0EIEAE" xlink:type="simple">Mt</abbrev>
                    </th><th rowspan="1" colspan="1">
                      <abbrev xmlns:xlink="http://www.w3.org/1999/xlink" xlink:title="tarsus" id="ABBRID0EQEAE" xlink:type="simple">Ta</abbrev>
                    </th><th rowspan="1" colspan="1">Total</th></tr><tr><td rowspan="1" colspan="1">
                      <bold>I</bold>
                    </td><td rowspan="1" colspan="1">4.50</td><td rowspan="1" colspan="1">9.50</td><td rowspan="1" colspan="1">5.50</td><td rowspan="1" colspan="1">8.20</td><td rowspan="1" colspan="1">8.00</td><td rowspan="1" colspan="1">1.25</td><td rowspan="1" colspan="1">36.95</td></tr><tr><td rowspan="1" colspan="1">
                      <bold>II</bold>
                    </td><td rowspan="1" colspan="1">4.00</td><td rowspan="1" colspan="1">8.40</td><td rowspan="1" colspan="1">5.00</td><td rowspan="1" colspan="1">7.00</td><td rowspan="1" colspan="1">7.50</td><td rowspan="1" colspan="1">1.20</td><td rowspan="1" colspan="1">33.10</td></tr><tr><td rowspan="1" colspan="1">
                      <bold>III</bold>
                    </td><td rowspan="1" colspan="1">3.00</td><td rowspan="1" colspan="1">6.50</td><td rowspan="1" colspan="1">3.50</td><td rowspan="1" colspan="1">5.00</td><td rowspan="1" colspan="1">6.50</td><td rowspan="1" colspan="1">1.20</td><td rowspan="1" colspan="1">25.70</td></tr><tr><td rowspan="1" colspan="1">
                      <bold>IV</bold>
                    </td><td rowspan="1" colspan="1">3.50</td><td rowspan="1" colspan="1">8.50</td><td rowspan="1" colspan="1">3.50</td><td rowspan="1" colspan="1">6.70</td><td rowspan="1" colspan="1">8.30</td><td rowspan="1" colspan="1">1.25</td><td rowspan="1" colspan="1">31.75</td></tr></tbody></table></table-wrap></tp:treatment-sec><tp:treatment-sec sec-type="description" id="SECID0EHIAE"><title>Description of holotype.</title><p><bold>Female.</bold> Carapace red, smooth. Cephalic region much narrower and darker than thoracic region (Fig. <xref ref-type="fig" rid="F2">2</xref>).</p><p>Eyes well developed (Figs <xref ref-type="fig" rid="F2">2</xref>, <xref ref-type="fig" rid="F2">3</xref>). Chelicerae blackish red. Labium and gnathocoxae blackish. Sternum reddish. Anterior part of sternum darker than posterior. Legs reddish orange. Coxae and trochanters of legs I‒II darker than legs III‒IV. Spines clumped prolaterally on leg I, uniformly distributed along a line on leg II (Fig. <xref ref-type="fig" rid="F2">4</xref>). Leg spination as shown in Table <xref ref-type="table" rid="T2">2</xref>.</p><fig id="F2" position="float" orientation="portrait"><label>Figures 2–4.</label><caption><p><italic><tp:taxon-name><tp:taxon-name-part taxon-name-part-type="genus" reg="Dysderocrates">Dysderocrates</tp:taxon-name-part><tp:taxon-name-part taxon-name-part-type="species" reg="kibrisensis">kibrisensis</tp:taxon-name-part></tp:taxon-name></italic> sp. n. <bold>2</bold> Habitus of holotype female (arrows indicate tarsal and metatarsal scopulae) <bold>3</bold> Eyes <bold>4</bold> Femoral spination of anterior legs, left Leg I (above) right Leg II (below), prolateral view. Scale bar: 4 mm.</p></caption><graphic xmlns:xlink="http://www.w3.org/1999/xlink" xlink:href="zookeys-825-043-g002.jpg" position="float" orientation="portrait" xlink:type="simple" id="oo_265754.jpg"/></fig><table-wrap id="T2" position="float" orientation="portrait"><label>Table 2.</label><caption><p>Leg spination of <italic><tp:taxon-name><tp:taxon-name-part taxon-name-part-type="genus" reg="Dysderocrates">Dysderocrates</tp:taxon-name-part><tp:taxon-name-part taxon-name-part-type="species" reg="kibrisensis">kibrisensis</tp:taxon-name-part></tp:taxon-name></italic> sp. n.</p></caption><table id="TID0EMXAE" rules="all"><tbody><tr><th rowspan="1" colspan="1">♀</th><th rowspan="1" colspan="1">
                      <abbrev xmlns:xlink="http://www.w3.org/1999/xlink" xlink:title="femur" id="ABBRID0EDLAE" xlink:type="simple">Fe</abbrev>
                    </th><th rowspan="1" colspan="1">
                      <abbrev xmlns:xlink="http://www.w3.org/1999/xlink" xlink:title="tibia" id="ABBRID0ELLAE" xlink:type="simple">Ti</abbrev>
                    </th><th rowspan="1" colspan="1">
                      <abbrev xmlns:xlink="http://www.w3.org/1999/xlink" xlink:title="metatarsus" id="ABBRID0ETLAE" xlink:type="simple">Mt</abbrev>
                    </th></tr><tr><td rowspan="1" colspan="1">
                      <bold>I</bold>
                    </td><td rowspan="1" colspan="1">5, 5pl</td><td rowspan="1" colspan="1">0</td><td rowspan="1" colspan="1">0</td></tr><tr><td rowspan="1" colspan="1">
                      <bold>II</bold>
                    </td><td rowspan="1" colspan="1">1, 1, 2, 5pl</td><td rowspan="1" colspan="1">0</td><td rowspan="1" colspan="1">0</td></tr><tr><td rowspan="1" colspan="1">
                      <bold>III</bold>
                    </td><td rowspan="1" colspan="1">0–3d</td><td rowspan="1" colspan="1">2–3pl 2rl 1, 1 2v</td><td rowspan="1" colspan="1">4pl 3rl 1, 1, 2v</td></tr><tr><td rowspan="1" colspan="1">
                      <bold>IV</bold>
                    </td><td rowspan="1" colspan="1">8–10d</td><td rowspan="1" colspan="1">3pl 4rl 1, 1, 2v</td><td rowspan="1" colspan="1">5pl 7rl 1, 1, 2v</td></tr></tbody></table></table-wrap><p>Tarsi and metatarsi III‒IV with scopulae. Scopulae in the first quarter of the metatarsi very dense (Fig. <xref ref-type="fig" rid="F2">2</xref>). Abdomen greyish-cream, covered with short, adpressed, dark setae arranged longitudinally (Fig. <xref ref-type="fig" rid="F2">2</xref>).</p><p><bold>Vulva.</bold> Anterior spermatheca (<italic>S</italic>) and transverse bar (<italic><abbrev xmlns:xlink="http://www.w3.org/1999/xlink" xlink:title="transverse bar" id="ABBRID0EIOAE" xlink:type="simple">Tb</abbrev></italic>) strongly sclerotized, dorsal arch (<italic><abbrev xmlns:xlink="http://www.w3.org/1999/xlink" xlink:title="dorsal arch" id="ABBRID0ENOAE" xlink:type="simple">Da</abbrev></italic>) relatively less sclerotized. Posterior diverticulum scarcely visible. Spermatheca flat with a button-shaped structure posteromedially. Anterior margin of spermatheca not smooth. Dorsal arch mushroom-cap-shaped. Dorsal arch (<italic><abbrev xmlns:xlink="http://www.w3.org/1999/xlink" xlink:title="dorsal arch" id="ABBRID0ESOAE" xlink:type="simple">Da</abbrev></italic>) and transverse bar (<italic><abbrev xmlns:xlink="http://www.w3.org/1999/xlink" xlink:title="transverse bar" id="ABBRID0EXOAE" xlink:type="simple">Tb</abbrev></italic>) support triangular membranous structure. Transverse bar (<italic><abbrev xmlns:xlink="http://www.w3.org/1999/xlink" xlink:title="transverse bar" id="ABBRID0E3OAE" xlink:type="simple">Tb</abbrev></italic>) arched (Figs <xref ref-type="fig" rid="F3">5</xref>, <xref ref-type="fig" rid="F3">6</xref>).</p><p>Male unknown.</p></tp:treatment-sec><tp:treatment-sec sec-type="distribution" id="SECID0EJPAE"><title>Distribution.</title><p>Known from the type locality only.</p></tp:treatment-sec><tp:treatment-sec sec-type="comments" id="SECID0EOPAE"><title>Comments.</title><p>Seven species of <italic><tp:taxon-name><tp:taxon-name-part taxon-name-part-type="genus" reg="Dysderocrates">Dysderocrates</tp:taxon-name-part></tp:taxon-name></italic> are known, and the entire genus is restricted to the Mediterranean Basin. We placed this species in <italic><tp:taxon-name><tp:taxon-name-part taxon-name-part-type="genus" reg="Dysderocrates">Dysderocrates</tp:taxon-name-part></tp:taxon-name></italic> because it fits the diagnosis: large body size, three strong teeth on the cheliceral groove, and many spines on the anterior femora. <italic><tp:taxon-name><tp:taxon-name-part taxon-name-part-type="genus" reg="Dysderocrates">Dysderocrates</tp:taxon-name-part><tp:taxon-name-part taxon-name-part-type="species" reg="kibrisensis">kibrisensis</tp:taxon-name-part></tp:taxon-name></italic> sp. n. is the first and only species of the genus reported from Cyprus.</p><fig id="F3" position="float" orientation="portrait"><label>Figures 5–8.</label><caption><p><italic><tp:taxon-name><tp:taxon-name-part taxon-name-part-type="genus" reg="Dysderocrates">Dysderocrates</tp:taxon-name-part><tp:taxon-name-part taxon-name-part-type="species" reg="kibrisensis">kibrisensis</tp:taxon-name-part></tp:taxon-name></italic> sp. n. Vulva <bold>5</bold> dorsal view, arrow indicates triangular membranous structure <bold>6</bold> ventral view <tp:taxon-name><tp:taxon-name-part taxon-name-part-type="genus" reg="Dysderocrates">Dysderocrates</tp:taxon-name-part><tp:taxon-name-part taxon-name-part-type="uncertainty-rank">cf.</tp:taxon-name-part><tp:taxon-name-part taxon-name-part-type="species" reg="regina">regina</tp:taxon-name-part></tp:taxon-name> Vulva <bold>7</bold> ventral view <italic><tp:taxon-name><tp:taxon-name-part taxon-name-part-type="genus" reg="Dysderocrates">Dysderocrates</tp:taxon-name-part><tp:taxon-name-part taxon-name-part-type="species" reg="tanatmisi">tanatmisi</tp:taxon-name-part></tp:taxon-name></italic> Vulva <bold>8</bold> ventral view. Abbreviations: <bold><italic><abbrev xmlns:xlink="http://www.w3.org/1999/xlink" xlink:title="dorsal arch" id="ABBRID0ECSAE" xlink:type="simple">Da</abbrev></italic></bold> Dorsal arch <bold><italic><abbrev xmlns:xlink="http://www.w3.org/1999/xlink" xlink:title="Posterior diverticulum" id="ABBRID0EISAE" xlink:type="simple">Pd</abbrev></italic></bold> Posterior diverticulum <bold><italic>S</italic></bold> Spermatheca <bold><italic><abbrev xmlns:xlink="http://www.w3.org/1999/xlink" xlink:title="transverse bar" id="ABBRID0ERSAE" xlink:type="simple">Tb</abbrev></italic></bold> Transverse bar. Scale bars: 0.125 mm (<bold>5–8</bold>), 0.1 mm (<bold>6</bold>).</p></caption><graphic xmlns:xlink="http://www.w3.org/1999/xlink" xlink:href="zookeys-825-043-g003.jpg" position="float" orientation="portrait" xlink:type="simple" id="oo_265755.jpg"/></fig></tp:treatment-sec></tp:taxon-treatment>
