# Supplementary material for: New data of spiders (Arachnida, Araneae) of Cyprus. 1. Dysderidae found in caves
Source: Zookeys. 2019 Feb 18;(825):43–53. doi: 10.3897/zookeys.825.29029 (PMC6389647; doi:10.3897/zookeys.825.29029)
Supplement: XML Treatment for Harpactea [file zookeys.825.29029-treatment3.xml]

<!DOCTYPE tp:taxon-treatment
  PUBLIC "-//TaxonX//DTD Taxonomic Treatment Publishing DTD v0 20100105//EN" "tax-treatment-NSO.dtd">
<tp:taxon-treatment xmlns:tp="http://www.plazi.org/taxpub"><tp:treatment-meta><kwd-group><label>Taxon classification</label><kwd><named-content xmlns:xlink="http://www.w3.org/1999/xlink" content-type="kingdom">Animalia</named-content></kwd><kwd><named-content xmlns:xlink="http://www.w3.org/1999/xlink" content-type="order">Araneae</named-content></kwd><kwd><named-content xmlns:xlink="http://www.w3.org/1999/xlink" content-type="family">Dysderidae</named-content></kwd></kwd-group><mixed-citation publication-type="journal"><person-group><name><surname>Gücel</surname><given-names>Salih</given-names></name><name><surname>Charalambidou</surname><given-names>Iris</given-names></name><name><surname>Göçmen</surname><given-names>Bayram</given-names></name><name><surname>nt</surname><given-names>Kadir Boğaç K</given-names></name></person-group><article-title>New data of spiders (<tp:taxon-name><tp:taxon-name-part taxon-name-part-type="class">Arachnida</tp:taxon-name-part></tp:taxon-name>, <tp:taxon-name><tp:taxon-name-part taxon-name-part-type="order">Araneae</tp:taxon-name-part></tp:taxon-name>) of Cyprus. 1. <tp:taxon-name><tp:taxon-name-part taxon-name-part-type="family">Dysderidae</tp:taxon-name-part></tp:taxon-name> found in caves</article-title><source>Zookeys</source><day>18</day><month>2</month><year>2019</year><volume>2019</volume><issue>825</issue><fpage>43</fpage><lpage>53</lpage><pub-id pub-id-type="doi">10.3897/zookeys.825.29029</pub-id></mixed-citation></tp:treatment-meta><tp:nomenclature><label>Genus</label><tp:taxon-name>
              <tp:taxon-name-part taxon-name-part-type="genus" reg="Harpactea">Harpactea</tp:taxon-name-part>
            </tp:taxon-name><tp:taxon-authority>Bristowe, 1939</tp:taxon-authority></tp:nomenclature><tp:treatment-sec sec-type="type species" id="SECID0E5TAE"><title>Type species.</title><p><italic><tp:taxon-name><tp:taxon-name-part taxon-name-part-type="genus" reg="Aranea">Aranea</tp:taxon-name-part><tp:taxon-name-part taxon-name-part-type="species" reg="hombergi">hombergi</tp:taxon-name-part></tp:taxon-name></italic> Scopoli, 1763.</p></tp:treatment-sec></tp:taxon-treatment>
