# Supplementary material for: New data of spiders (Arachnida, Araneae) of Cyprus. 1. Dysderidae found in caves
Source: Zookeys. 2019 Feb 18;(825):43–53. doi: 10.3897/zookeys.825.29029 (PMC6389647; doi:10.3897/zookeys.825.29029)
Supplement: XML Treatment for Harpactea kalavachiana [file zookeys.825.29029-treatment4.xml]

<!DOCTYPE tp:taxon-treatment
  PUBLIC "-//TaxonX//DTD Taxonomic Treatment Publishing DTD v0 20100105//EN" "tax-treatment-NSO.dtd">
<tp:taxon-treatment xmlns:tp="http://www.plazi.org/taxpub"><tp:treatment-meta><kwd-group><label>Taxon classification</label><kwd><named-content xmlns:xlink="http://www.w3.org/1999/xlink" content-type="kingdom">Animalia</named-content></kwd><kwd><named-content xmlns:xlink="http://www.w3.org/1999/xlink" content-type="order">Araneae</named-content></kwd><kwd><named-content xmlns:xlink="http://www.w3.org/1999/xlink" content-type="family">Dysderidae</named-content></kwd></kwd-group><mixed-citation publication-type="journal"><person-group><name><surname>Gücel</surname><given-names>Salih</given-names></name><name><surname>Charalambidou</surname><given-names>Iris</given-names></name><name><surname>Göçmen</surname><given-names>Bayram</given-names></name><name><surname>nt</surname><given-names>Kadir Boğaç K</given-names></name></person-group><article-title>New data of spiders (<tp:taxon-name><tp:taxon-name-part taxon-name-part-type="class">Arachnida</tp:taxon-name-part></tp:taxon-name>, <tp:taxon-name><tp:taxon-name-part taxon-name-part-type="order">Araneae</tp:taxon-name-part></tp:taxon-name>) of Cyprus. 1. <tp:taxon-name><tp:taxon-name-part taxon-name-part-type="family">Dysderidae</tp:taxon-name-part></tp:taxon-name> found in caves</article-title><source>Zookeys</source><day>18</day><month>2</month><year>2019</year><volume>2019</volume><issue>825</issue><fpage>43</fpage><lpage>53</lpage><pub-id pub-id-type="doi">10.3897/zookeys.825.29029</pub-id></mixed-citation></tp:treatment-meta><tp:nomenclature><tp:taxon-name>
              <tp:taxon-name-part taxon-name-part-type="genus" reg="Harpactea">Harpactea</tp:taxon-name-part>
              <tp:taxon-name-part taxon-name-part-type="species" reg="kalavachiana">kalavachiana</tp:taxon-name-part>
              <object-id xmlns:xlink="http://www.w3.org/1999/xlink" content-type="zoobank" xlink:type="simple">http://zoobank.org/45D4FDDE-3953-425D-97F8-F701CACF0957</object-id>
            </tp:taxon-name><tp:taxon-status xmlns:xlink="http://www.w3.org/1999/xlink" xlink:type="simple">sp. n.</tp:taxon-status><xref ref-type="fig" rid="F4">Figures 9–11</xref><xref ref-type="fig" rid="F5">, 13</xref><xref ref-type="fig" rid="F5">, 14</xref></tp:nomenclature><tp:treatment-sec sec-type="material" id="SECID0EDWAE"><title>Type.</title><p>Holotype ♀ (<named-content xmlns:xlink="http://www.w3.org/1999/xlink" content-type="dwc:institutional_code" xlink:type="simple">NMNU</named-content>); <bold>CYPRUS</bold> Lefkoşa, Kalavaç Village, Saray (Palace) Cave (<named-content xmlns:xlink="http://www.w3.org/1999/xlink" content-type="dwc:verbatimCoordinates" xlink:type="simple"><named-content content-type="geo-json" specific-use="{&#34;type&#34;:&#34;Point&#34;,&#34;coordinates&#34;:[33.535833,35.282222]}" id="NCID0ETWAE" xlink:type="simple">35°16'56"N; 33°32'09"E</named-content></named-content>), hand collecting, 521 m, 14.VII.2017, leg. K.B. Kunt.</p></tp:treatment-sec><tp:treatment-sec sec-type="material" id="SECID0EXWAE"><title>Comparative material.</title><p><italic><tp:taxon-name><tp:taxon-name-part taxon-name-part-type="genus" reg="Harpactea">Harpactea</tp:taxon-name-part><tp:taxon-name-part taxon-name-part-type="species" reg="alanyana">alanyana</tp:taxon-name-part></tp:taxon-name></italic> Özkütük, Elverici, Marusik &amp; Kunt, 2015: <bold>TURKEY</bold> 1♀ (<abbrev xmlns:xlink="http://www.w3.org/1999/xlink" content-type="institution" xlink:title="Eskişehir Technical University, Arachnology Museum (Eskişehir, Turkey)" id="ABBRID0EKXAE" xlink:type="simple">ETAM</abbrev>) Antalya, Alanya, Taşatan Plateau (<named-content xmlns:xlink="http://www.w3.org/1999/xlink" content-type="dwc:verbatimCoordinates" xlink:type="simple"><named-content content-type="geo-json" specific-use="{&#34;type&#34;:&#34;Point&#34;,&#34;coordinates&#34;:[32.078358,36.643708]}" id="NCID0ESXAE" xlink:type="simple">36°38'37.35"N; 32°4'42.09"E</named-content></named-content>), 24.IV.2011, leg. R.S. Özkütük (Figs <xref ref-type="fig" rid="F4">12</xref>, <xref ref-type="fig" rid="F5">15</xref>).</p><p><italic><tp:taxon-name><tp:taxon-name-part taxon-name-part-type="genus" reg="Harpactea">Harpactea</tp:taxon-name-part><tp:taxon-name-part taxon-name-part-type="species" reg="parthica">parthica</tp:taxon-name-part></tp:taxon-name></italic> Brignoli, 1980: <bold>IRAN</bold> 1♀ (<named-content xmlns:xlink="http://www.w3.org/1999/xlink" content-type="dwc:institutional_code" xlink:type="simple">ZMUT</named-content>), Mazandaran, 16.IX.1971, leg. P.T. Lehtinen &amp; K. Kavén (Fig. <xref ref-type="fig" rid="F5">16</xref>).</p></tp:treatment-sec><tp:treatment-sec sec-type="etymology" id="SECID0EWYAE"><title>Derivatio nominis.</title><p>The specific name refers to the type locality.</p></tp:treatment-sec><tp:treatment-sec sec-type="diagnosis" id="SECID0E2YAE"><title>Diagnosis.</title><p>The general appearance of the broad posterior diverticulum, short transverse bar, and basal transverse part of the the anterior spermathecae of <italic><tp:taxon-name><tp:taxon-name-part taxon-name-part-type="genus" reg="Harpactea">H.</tp:taxon-name-part><tp:taxon-name-part taxon-name-part-type="species" reg="kalavachiana">kalavachiana</tp:taxon-name-part></tp:taxon-name></italic> sp. n. are similar to those of <italic><tp:taxon-name><tp:taxon-name-part taxon-name-part-type="genus" reg="Harpactea">H.</tp:taxon-name-part><tp:taxon-name-part taxon-name-part-type="species" reg="alanyana">alanyana</tp:taxon-name-part></tp:taxon-name></italic> (Turkey) (Fig. <xref ref-type="fig" rid="F5">15</xref>), <italic><tp:taxon-name><tp:taxon-name-part taxon-name-part-type="genus" reg="Harpactea">H.</tp:taxon-name-part><tp:taxon-name-part taxon-name-part-type="species" reg="parthica">parthica</tp:taxon-name-part></tp:taxon-name></italic> (Iran) (Fig. <xref ref-type="fig" rid="F5">16</xref>), and <italic><tp:taxon-name><tp:taxon-name-part taxon-name-part-type="genus">H.</tp:taxon-name-part><tp:taxon-name-part taxon-name-part-type="species" reg="digiovannii">digiovannii</tp:taxon-name-part></tp:taxon-name></italic> Gasparo, 2014 (Cyclades, Greece). However, the distal expansion of the spermathecae in <italic><tp:taxon-name><tp:taxon-name-part taxon-name-part-type="genus" reg="Harpactea">H.</tp:taxon-name-part><tp:taxon-name-part taxon-name-part-type="species" reg="kalavachiana">kalavachiana</tp:taxon-name-part></tp:taxon-name></italic> is 4‒5 times broader than the aforementioned species. <italic><tp:taxon-name><tp:taxon-name-part taxon-name-part-type="genus" reg="Harpactea">Harpactea</tp:taxon-name-part><tp:taxon-name-part taxon-name-part-type="species" reg="kalavachiana">kalavachiana</tp:taxon-name-part></tp:taxon-name></italic> sp. n. differs from <italic><tp:taxon-name><tp:taxon-name-part taxon-name-part-type="genus" reg="Harpactea">H.</tp:taxon-name-part><tp:taxon-name-part taxon-name-part-type="species" reg="gunselorum">gunselorum</tp:taxon-name-part></tp:taxon-name></italic> Gücel, Fuller, Göçmen &amp; Kunt, 2018 from Cyprus by the enlarged distal expansion of the spermatheca which is more than twice as wide as that of <italic><tp:taxon-name><tp:taxon-name-part taxon-name-part-type="genus" reg="Harpactea">H.</tp:taxon-name-part><tp:taxon-name-part taxon-name-part-type="species" reg="gunselorum">gunselorum</tp:taxon-name-part></tp:taxon-name></italic>, and from <italic><tp:taxon-name><tp:taxon-name-part taxon-name-part-type="genus">H.</tp:taxon-name-part><tp:taxon-name-part taxon-name-part-type="species" reg="cecconi">cecconi</tp:taxon-name-part></tp:taxon-name></italic> (Kulczyński, 1908) by its body length, which is larger (female of <italic><tp:taxon-name><tp:taxon-name-part taxon-name-part-type="genus">H.</tp:taxon-name-part><tp:taxon-name-part taxon-name-part-type="species" reg="cecconi">cecconi</tp:taxon-name-part></tp:taxon-name></italic>: 5.15 mm).</p></tp:treatment-sec><tp:treatment-sec sec-type="description" id="SECID0EX3AE"><title>Measurements of holotype.</title><p><abbrev xmlns:xlink="http://www.w3.org/1999/xlink" xlink:title="total length" id="ABBRID0E43AE" xlink:type="simple">TL</abbrev> 3.00; <abbrev xmlns:xlink="http://www.w3.org/1999/xlink" xlink:title="abdominal length" id="ABBRID0EB4AE" xlink:type="simple">AL</abbrev> 1.70; <abbrev xmlns:xlink="http://www.w3.org/1999/xlink" xlink:title="carapace length" id="ABBRID0EF4AE" xlink:type="simple">CL</abbrev> 1.30; <abbrev xmlns:xlink="http://www.w3.org/1999/xlink" xlink:title="maximum carapace width" id="ABBRID0EJ4AE" xlink:type="simple">CWmax</abbrev> 1.00; <abbrev xmlns:xlink="http://www.w3.org/1999/xlink" xlink:title="minimum carapace width" id="ABBRID0EN4AE" xlink:type="simple">CWmin</abbrev> 0.48; <abbrev xmlns:xlink="http://www.w3.org/1999/xlink" xlink:title="diameter of anterior median eyes" id="ABBRID0ER4AE" xlink:type="simple">AMEd</abbrev> 0.03; <abbrev xmlns:xlink="http://www.w3.org/1999/xlink" xlink:title="diameter of posterior lateral eyes" id="ABBRID0EV4AE" xlink:type="simple">PLEd</abbrev> 0.02; <abbrev xmlns:xlink="http://www.w3.org/1999/xlink" xlink:title="diameter of posterior median eyes" id="ABBRID0EZ4AE" xlink:type="simple">PMEd</abbrev> 0.02; <abbrev xmlns:xlink="http://www.w3.org/1999/xlink" xlink:title="length of cheliceral fang" id="ABBRID0E44AE" xlink:type="simple">ChF</abbrev> 0.31; <abbrev xmlns:xlink="http://www.w3.org/1999/xlink" xlink:title="length of cheliceral groove" id="ABBRID0EB5AE" xlink:type="simple">ChG</abbrev> 0.15; <abbrev xmlns:xlink="http://www.w3.org/1999/xlink" xlink:title="total length of chelicera (lateral external view)" id="ABBRID0EF5AE" xlink:type="simple">ChL</abbrev> 0.78. Leg measurements as shown in Table <xref ref-type="table" rid="T3">3</xref>.</p><table-wrap id="T3" position="float" orientation="portrait"><label>Table 3.</label><caption><p>Leg measurements of <italic><tp:taxon-name><tp:taxon-name-part taxon-name-part-type="genus" reg="Harpactea">Harpactea</tp:taxon-name-part><tp:taxon-name-part taxon-name-part-type="species" reg="kalavachiana">kalavachiana</tp:taxon-name-part></tp:taxon-name></italic> sp. n.</p></caption><table id="TID0EC6AE" rules="all"><tbody><tr><th rowspan="1" colspan="1">Leg</th><th rowspan="1" colspan="1">C+<abbrev xmlns:xlink="http://www.w3.org/1999/xlink" xlink:title="trochanter" id="ABBRID0EN6AE" xlink:type="simple">Tr</abbrev></th><th rowspan="1" colspan="1">
                      <abbrev xmlns:xlink="http://www.w3.org/1999/xlink" xlink:title="femur" id="ABBRID0EU6AE" xlink:type="simple">Fe</abbrev>
                    </th><th rowspan="1" colspan="1">
                      <abbrev xmlns:xlink="http://www.w3.org/1999/xlink" xlink:title="patella" id="ABBRID0E36AE" xlink:type="simple">Pa</abbrev>
                    </th><th rowspan="1" colspan="1">
                      <abbrev xmlns:xlink="http://www.w3.org/1999/xlink" xlink:title="tibia" id="ABBRID0EFAAG" xlink:type="simple">Ti</abbrev>
                    </th><th rowspan="1" colspan="1">
                      <abbrev xmlns:xlink="http://www.w3.org/1999/xlink" xlink:title="metatarsus" id="ABBRID0ENAAG" xlink:type="simple">Mt</abbrev>
                    </th><th rowspan="1" colspan="1">
                      <abbrev xmlns:xlink="http://www.w3.org/1999/xlink" xlink:title="tarsus" id="ABBRID0EVAAG" xlink:type="simple">Ta</abbrev>
                    </th><th rowspan="1" colspan="1">Total</th></tr><tr><td rowspan="1" colspan="1">
                      <bold>I</bold>
                    </td><td rowspan="1" colspan="1">0.60</td><td rowspan="1" colspan="1">1.00</td><td rowspan="1" colspan="1">0.64</td><td rowspan="1" colspan="1">1.40</td><td rowspan="1" colspan="1">0.56</td><td rowspan="1" colspan="1">0.24</td><td rowspan="1" colspan="1">4.20</td></tr><tr><td rowspan="1" colspan="1">
                      <bold>II</bold>
                    </td><td rowspan="1" colspan="1">0.60</td><td rowspan="1" colspan="1">0.92</td><td rowspan="1" colspan="1">0.50</td><td rowspan="1" colspan="1">0.75</td><td rowspan="1" colspan="1">0.66</td><td rowspan="1" colspan="1">0.24</td><td rowspan="1" colspan="1">3.67</td></tr><tr><td rowspan="1" colspan="1">
                      <bold>III</bold>
                    </td><td rowspan="1" colspan="1">0.38</td><td rowspan="1" colspan="1">0.80</td><td rowspan="1" colspan="1">0.33</td><td rowspan="1" colspan="1">0.50</td><td rowspan="1" colspan="1">0.50</td><td rowspan="1" colspan="1">0.30</td><td rowspan="1" colspan="1">2.81</td></tr><tr><td rowspan="1" colspan="1">
                      <bold>IV</bold>
                    </td><td rowspan="1" colspan="1">0.50</td><td rowspan="1" colspan="1">1.10</td><td rowspan="1" colspan="1">0.45</td><td rowspan="1" colspan="1">0.88</td><td rowspan="1" colspan="1">1.00</td><td rowspan="1" colspan="1">0.30</td><td rowspan="1" colspan="1">4.23</td></tr></tbody></table></table-wrap></tp:treatment-sec><tp:treatment-sec sec-type="description" id="SECID0EMEAG"><title>Description of holotype.</title><p><bold>Female.</bold> Carapace light brown. Cephalic region narrower and lighter compared to the thoracic region. Carapace with short blackish setae, fovea distinct. Eyes reduced (Figs <xref ref-type="fig" rid="F4">10–12</xref>).</p><p>Chelicerae and cheliceral fangs light brown. Chelicerae with scattered setae of varying lengths on the anterior surface (Figs <xref ref-type="fig" rid="F4">9–11</xref>). Labium, gnathocoxae, and sternum milky brown. Sternum with more hairs on the edges compared to the middle. Legs greyish. Coxae, trochanters, and especially the femora of legs I and II are darker than others (Fig. <xref ref-type="fig" rid="F4">9</xref>). Leg spination shown in Table <xref ref-type="table" rid="T4">4</xref>.</p><fig id="F4" position="float" orientation="portrait"><label>Figures 9–12.</label><caption><p><italic><tp:taxon-name><tp:taxon-name-part taxon-name-part-type="genus" reg="Harpactea">Harpactea</tp:taxon-name-part><tp:taxon-name-part taxon-name-part-type="species" reg="kalavachiana">kalavachiana</tp:taxon-name-part></tp:taxon-name></italic> sp. n. <bold>9</bold> Habitus of holotype female <bold>10</bold> Carapace, dorsal view <bold>11</bold> Carapace, anterior view <bold>12</bold> Anterior view of <italic><tp:taxon-name><tp:taxon-name-part taxon-name-part-type="genus" reg="Harpactea">H.</tp:taxon-name-part><tp:taxon-name-part taxon-name-part-type="species" reg="alanyana">alanyana</tp:taxon-name-part></tp:taxon-name></italic>, female.</p></caption><graphic xmlns:xlink="http://www.w3.org/1999/xlink" xlink:href="zookeys-825-043-g004.jpg" position="float" orientation="portrait" xlink:type="simple" id="oo_265756.jpg"/></fig><table-wrap id="T4" position="float" orientation="portrait"><label>Table 4.</label><caption><p>Leg spination of <italic><tp:taxon-name><tp:taxon-name-part taxon-name-part-type="genus" reg="Harpactea">Harpactea</tp:taxon-name-part><tp:taxon-name-part taxon-name-part-type="species" reg="kalavachiana">kalavachiana</tp:taxon-name-part></tp:taxon-name></italic> sp. n.</p></caption><table id="TID0EFGAG" rules="all"><tbody><tr><th rowspan="1" colspan="1">♀</th><th rowspan="1" colspan="1">C</th><th rowspan="1" colspan="1">
                      <abbrev xmlns:xlink="http://www.w3.org/1999/xlink" xlink:title="femur" id="ABBRID0EUHAG" xlink:type="simple">Fe</abbrev>
                    </th><th rowspan="1" colspan="1">
                      <abbrev xmlns:xlink="http://www.w3.org/1999/xlink" xlink:title="patella" id="ABBRID0E3HAG" xlink:type="simple">Pa</abbrev>
                    </th><th rowspan="1" colspan="1">
                      <abbrev xmlns:xlink="http://www.w3.org/1999/xlink" xlink:title="tibia" id="ABBRID0EEIAG" xlink:type="simple">Ti</abbrev>
                    </th><th rowspan="1" colspan="1">
                      <abbrev xmlns:xlink="http://www.w3.org/1999/xlink" xlink:title="metatarsus" id="ABBRID0EMIAG" xlink:type="simple">Mt</abbrev>
                    </th></tr><tr><td rowspan="1" colspan="1">
                      <bold>I</bold>
                    </td><td rowspan="1" colspan="1">0</td><td rowspan="1" colspan="1">2pl</td><td rowspan="1" colspan="1">0</td><td rowspan="1" colspan="1">0</td><td rowspan="1" colspan="1">0</td></tr><tr><td rowspan="1" colspan="1">
                      <bold>II</bold>
                    </td><td rowspan="1" colspan="1">0</td><td rowspan="1" colspan="1">1, 1pl</td><td rowspan="1" colspan="1">0</td><td rowspan="1" colspan="1">0</td><td rowspan="1" colspan="1">0</td></tr><tr><td rowspan="1" colspan="1">
                      <bold>III</bold>
                    </td><td rowspan="1" colspan="1">1d</td><td rowspan="1" colspan="1">1, 1pl 1, 1d 1, 1rl</td><td rowspan="1" colspan="1">1rl</td><td rowspan="1" colspan="1">2, 2pl 2, 2rl 1, 1, 2v</td><td rowspan="1" colspan="1">1pl 1, 1rl 1, 1, 2v</td></tr><tr><td rowspan="1" colspan="1">
                      <bold>IV</bold>
                    </td><td rowspan="1" colspan="1">1d</td><td rowspan="1" colspan="1">2–3d</td><td rowspan="1" colspan="1">0</td><td rowspan="1" colspan="1">4pl 1, 1, 1rl 5v</td><td rowspan="1" colspan="1">1, 1, 1pl 1, 1, 1rl 4v</td></tr></tbody></table></table-wrap><p>Legs III and IV with weakly developed scopulae on distal parts of tarsi and metatarsi. Abdomen cylindirical, grey-brownish (Fig. <xref ref-type="fig" rid="F4">9</xref>). Abdomen covered with short, greyish setae, anterior setae longer than the ventral and dorsal ones. Margins of the tracheal spiracles are slightly sclerotized.</p><p><bold>Vulva.</bold> Anterior part of vulva sclerotized. Distal crest (<italic><abbrev xmlns:xlink="http://www.w3.org/1999/xlink" xlink:title="Distal crest" id="ABBRID0ETLAG" xlink:type="simple">Dc</abbrev></italic>) spinose. Distal crest (<italic><abbrev xmlns:xlink="http://www.w3.org/1999/xlink" xlink:title="Distal crest" id="ABBRID0EYLAG" xlink:type="simple">Dc</abbrev></italic>) and the length of the rod-shaped part of the anterior spermatheca (<italic><abbrev xmlns:xlink="http://www.w3.org/1999/xlink" xlink:title="rod-shaped part of the anterior spermatheca" id="ABBRID0E4LAG" xlink:type="simple">Rsas</abbrev></italic>) subequal in length. The width of the distal expansion of the spermatheca (<italic><abbrev xmlns:xlink="http://www.w3.org/1999/xlink" xlink:title="distal expansion of the spermatheca" id="ABBRID0ECMAG" xlink:type="simple">Des</abbrev></italic>) about twice longer than rod-shaped part of the anterior spermatheca (<italic><abbrev xmlns:xlink="http://www.w3.org/1999/xlink" xlink:title="rod-shaped part of the anterior spermatheca" id="ABBRID0EHMAG" xlink:type="simple">Rsas</abbrev></italic>). Transverse bar (<italic><abbrev xmlns:xlink="http://www.w3.org/1999/xlink" xlink:title="transverse bar" id="ABBRID0EMMAG" xlink:type="simple">Tb</abbrev></italic>) short and straight. Posterior diverticulum (<italic><abbrev xmlns:xlink="http://www.w3.org/1999/xlink" xlink:title="Posterior diverticulum" id="ABBRID0ERMAG" xlink:type="simple">Pd</abbrev></italic>) well developed (Figs <xref ref-type="fig" rid="F5">13</xref>, <xref ref-type="fig" rid="F5">14</xref>).</p><p>Male unknown.</p></tp:treatment-sec><tp:treatment-sec sec-type="distribution" id="SECID0E5MAG"><title>Distribution.</title><p>Known from the type locality only.</p></tp:treatment-sec><tp:treatment-sec sec-type="comments" id="SECID0EDNAG"><title>Comments.</title><p><italic><tp:taxon-name><tp:taxon-name-part taxon-name-part-type="genus" reg="Harpactea">Harpactea</tp:taxon-name-part></tp:taxon-name></italic> is the second largest genus of the <tp:taxon-name><tp:taxon-name-part taxon-name-part-type="family">Dysderidae</tp:taxon-name-part></tp:taxon-name> with 181 named species. Most <italic><tp:taxon-name><tp:taxon-name-part taxon-name-part-type="genus" reg="Harpactea">Harpactea</tp:taxon-name-part></tp:taxon-name></italic> species have six well-developed eyes, although several cave-dwelling species exhibit different levels of eye reduction. <italic><tp:taxon-name><tp:taxon-name-part taxon-name-part-type="genus" reg="Harpactea">Harpactea</tp:taxon-name-part><tp:taxon-name-part taxon-name-part-type="species" reg="sanctidomini">sanctidomini</tp:taxon-name-part></tp:taxon-name></italic> Gasparo, 1997 (Tremiti Islands, Italy) has only four eyes, with the <abbrev xmlns:xlink="http://www.w3.org/1999/xlink" xlink:title="posterior median eyes" id="ABBRID0EHOAG" xlink:type="simple">PME</abbrev> entirely reduced. <italic><tp:taxon-name><tp:taxon-name-part taxon-name-part-type="genus" reg="Harpactea">Harpactea</tp:taxon-name-part><tp:taxon-name-part taxon-name-part-type="species" reg="persephone">persephone</tp:taxon-name-part></tp:taxon-name></italic> Gasparo, 2011 (Kournas Cave, Chania Prefecture, Crete, Greece), <italic><tp:taxon-name><tp:taxon-name-part taxon-name-part-type="genus">H.</tp:taxon-name-part><tp:taxon-name-part taxon-name-part-type="species" reg="karaschkhan">karaschkhan</tp:taxon-name-part></tp:taxon-name></italic> Kunt et al., 2016 (Yalandünya Cave, Gazipaşa, Antalya, Turkey), <italic><tp:taxon-name><tp:taxon-name-part taxon-name-part-type="genus">H.</tp:taxon-name-part><tp:taxon-name-part taxon-name-part-type="species" reg="stalitoides">stalitoides</tp:taxon-name-part></tp:taxon-name></italic> Ribera, 1993 (Iberian Peninsula), and <italic><tp:taxon-name><tp:taxon-name-part taxon-name-part-type="genus">H.</tp:taxon-name-part><tp:taxon-name-part taxon-name-part-type="species" reg="strinatii">strinatii</tp:taxon-name-part></tp:taxon-name></italic> Brignoli, 1979 (Diros Caves, Peloponnese, Greece) are eyeless.</p><p>The eyes of <italic><tp:taxon-name><tp:taxon-name-part taxon-name-part-type="genus" reg="Harpactea">H.</tp:taxon-name-part><tp:taxon-name-part taxon-name-part-type="species" reg="kalavachiana">kalavachiana</tp:taxon-name-part></tp:taxon-name></italic> sp. n. are reduced, and the <abbrev xmlns:xlink="http://www.w3.org/1999/xlink" xlink:title="anterior median eyes" id="ABBRID0EEQAG" xlink:type="simple">AME</abbrev> are distant from each other, much more than average (Fig. <xref ref-type="fig" rid="F4">11</xref>). Epigean species of <italic><tp:taxon-name><tp:taxon-name-part taxon-name-part-type="genus" reg="Harpactea">Harpactea</tp:taxon-name-part></tp:taxon-name></italic> are usually reddish, however, <italic><tp:taxon-name><tp:taxon-name-part taxon-name-part-type="genus" reg="Harpactea">H.</tp:taxon-name-part><tp:taxon-name-part taxon-name-part-type="species" reg="kalavachiana">kalavachiana</tp:taxon-name-part></tp:taxon-name></italic> is paler compared to the other epigean species of <italic><tp:taxon-name><tp:taxon-name-part taxon-name-part-type="genus" reg="Harpactea">Harpactea</tp:taxon-name-part></tp:taxon-name></italic> (Fig. <xref ref-type="fig" rid="F4">12</xref>).</p><p><italic><tp:taxon-name><tp:taxon-name-part taxon-name-part-type="genus" reg="Harpactea">Harpactea</tp:taxon-name-part><tp:taxon-name-part taxon-name-part-type="species" reg="kalavachiana">kalavachiana</tp:taxon-name-part></tp:taxon-name></italic> sp. n. can be considered part of the <italic>rubicunda</italic> (D) species group according to the grouping by <xref ref-type="bibr" rid="B2">Deeleman-Reinhold (1993)</xref> due to the large, membranous posterior diverticulum and the spination of the coxae and patellae.</p><fig id="F5" position="float" orientation="portrait"><label>Figures 13–16.</label><caption><p><italic><tp:taxon-name><tp:taxon-name-part taxon-name-part-type="genus" reg="Harpactea">Harpactea</tp:taxon-name-part><tp:taxon-name-part taxon-name-part-type="species" reg="kalavachiana">kalavachiana</tp:taxon-name-part></tp:taxon-name></italic> sp. n. Vulva <bold>13</bold> ventral view <bold>14</bold> dorsal view <italic><tp:taxon-name><tp:taxon-name-part taxon-name-part-type="genus" reg="Harpactea">H.</tp:taxon-name-part><tp:taxon-name-part taxon-name-part-type="species" reg="alanyana">alanyana</tp:taxon-name-part></tp:taxon-name></italic> Vulva <bold>15</bold> dorsal view <italic><tp:taxon-name><tp:taxon-name-part taxon-name-part-type="genus" reg="Harpactea">H.</tp:taxon-name-part><tp:taxon-name-part taxon-name-part-type="species" reg="parthica">parthica</tp:taxon-name-part></tp:taxon-name></italic> Vulva <bold>16</bold> ventral view. Abbreviations: <bold><italic><abbrev xmlns:xlink="http://www.w3.org/1999/xlink" xlink:title="Anterior basal arc" id="ABBRID0EPTAG" xlink:type="simple">Aba</abbrev></italic></bold> Anterior basal arc <bold><italic><abbrev xmlns:xlink="http://www.w3.org/1999/xlink" xlink:title="Basal transverse part of the anterior spermatheca" id="ABBRID0EVTAG" xlink:type="simple">Btas</abbrev></italic></bold> Basal transverse part of the anterior spermatheca <bold><italic><abbrev xmlns:xlink="http://www.w3.org/1999/xlink" xlink:title="Distal crest" id="ABBRID0E2TAG" xlink:type="simple">Dc</abbrev></italic></bold> Distal crest <bold><italic><abbrev xmlns:xlink="http://www.w3.org/1999/xlink" xlink:title="distal expansion of the spermatheca" id="ABBRID0EBUAG" xlink:type="simple">Des</abbrev></italic></bold> Distal expansion of the spermatheca <bold><italic><abbrev xmlns:xlink="http://www.w3.org/1999/xlink" xlink:title="Posterior diverticulum" id="ABBRID0EHUAG" xlink:type="simple">Pd</abbrev></italic></bold> Posterior diverticulum <bold><italic><abbrev xmlns:xlink="http://www.w3.org/1999/xlink" xlink:title="rod-shaped part of the anterior spermatheca" id="ABBRID0ENUAG" xlink:type="simple">Rsas</abbrev></italic></bold> Rod shaped part of the anterior spermatecha <bold><italic><abbrev xmlns:xlink="http://www.w3.org/1999/xlink" xlink:title="transverse bar" id="ABBRID0ETUAG" xlink:type="simple">Tb</abbrev></italic></bold> Transverse bar. Scale bar: 0.2 mm.</p></caption><graphic xmlns:xlink="http://www.w3.org/1999/xlink" xlink:href="zookeys-825-043-g005.jpg" position="float" orientation="portrait" xlink:type="simple" id="oo_265757.jpg"/></fig></tp:treatment-sec><ref-list><ref id="B2"><mixed-citation xmlns:xlink="http://www.w3.org/1999/xlink" xlink:type="simple"><person-group><name name-style="western"><surname>Deeleman-Reinhold</surname><given-names>CL</given-names></name></person-group> (<year>1993</year>) <article-title>The genus <italic><tp:taxon-name><tp:taxon-name-part taxon-name-part-type="genus">Rhode</tp:taxon-name-part></tp:taxon-name></italic> and the harpacteine genera <italic><tp:taxon-name><tp:taxon-name-part taxon-name-part-type="genus">Stalagtia</tp:taxon-name-part></tp:taxon-name></italic>, <italic><tp:taxon-name><tp:taxon-name-part taxon-name-part-type="genus">Folkia</tp:taxon-name-part></tp:taxon-name></italic>, <italic><tp:taxon-name><tp:taxon-name-part taxon-name-part-type="genus">Minotauria</tp:taxon-name-part></tp:taxon-name></italic>, and <italic><tp:taxon-name><tp:taxon-name-part taxon-name-part-type="genus">Kaemis</tp:taxon-name-part></tp:taxon-name></italic> (<tp:taxon-name><tp:taxon-name-part taxon-name-part-type="order">Araneae</tp:taxon-name-part></tp:taxon-name>, <tp:taxon-name><tp:taxon-name-part taxon-name-part-type="family">Dysderidae</tp:taxon-name-part></tp:taxon-name>) of Yugoslavia and Crete, with remarks on the genus <italic><tp:taxon-name><tp:taxon-name-part taxon-name-part-type="genus">Harpactea</tp:taxon-name-part></tp:taxon-name></italic>.</article-title><source>Revue Arachnologique</source><volume>10</volume>(<issue>6</issue>): <fpage>105</fpage>–<lpage>135</lpage>.</mixed-citation></ref></ref-list></tp:taxon-treatment>
